# Supplementary material for: Ultraviolet-B Irradiation Increases Antioxidant Capacity of Pakchoi (Brassica rapa L.) by Inducing Flavonoid Biosynthesis
Source: Plants (Basel). 2022 Mar 13;11(6):766. doi: 10.3390/plants11060766 (PMC8949486; doi:10.3390/plants11060766)
Supplement: Supplementary file 1 [file plants-11-00766-s001.zip]

Archive with 1 entries (1 files):
- plants-1598191-supplementary.pdf
